# Supplementary material for: Effect of Inhaler Design Variables on Paediatric Use of Dry Powder Inhalers
Source: PLoS One. 2014 Jun 5;9(6):e99304. doi: 10.1371/journal.pone.0099304 (PMC4047113; doi:10.1371/journal.pone.0099304)
Supplement: Data S1 — Dataset of the children’s characteristics and inspiratory parameters. (XLSX) [file pone.0099304.s001.xlsx]

## Sheet: Blad1
Nr	Gr	Age (yr)	W (kg)	H (cm)	SH (cm)	G	R	dP (kPa)	V (L)	PIF (L/min)	FIR20-80 (L/s2)	t (s)	AD	Cold
3	7	11.83	39.7	151.5	76.5	1	5	6.96	2.38	105.5	12.5833	1.91	1	0
4	7	11.67	43.2	157	79	0	5	7.04	2.2	106.2	9.03833	1.82	1	0
5	7	10.92	36	142	74	0	5	4.38	1.6	83.8	3.023	1.72	0	0
7	8	12.08	36.4	150	75.5	0	5	3.62	1.54	76.1	2.81417	1.74	0	0
9	7	11.58	30.7	138	71	0	5	2.62	1.04	64.6	7.33333	1.46	0	0
11	6	10.08	31.2	140	76	0	5	3.04	1.69	69.8	2.74367	2.16	0	0
13	6	10.67	42.8	151	78	1	5	6.24	1.65	99.9	5.00833	1.56	0	1
15	6	10.25	42.2	154	79	0	5	4.18	1.31	81.8	2.56767	1.52	0	1
17	6	10.08	31	142	75.5	1	5	2.24	1.14	59.9	2.29167	1.63	0	0
19	5	9.42	33.5	140	70.5	0	5	1.68	0.69	52	2.89467	1.21	0	0
21	6	10.25	34.2	136.5	70.5	0	5	2.86	1.16	67.6	1.985	1.51	0	0
23	5	8.42	25.8	133	69	0	5	3.74	1	77.4	2.99367	1.26	0	0
25	5	9.25	26.5	134	69	1	5	4.28	1.2	82.8	2.573	1.39	0	0
27	5	8.92	27.4	135	70	0	5	3.64	1.08	76.3	3.65833	1.22	0	0
31	4	8.08	30.3	140	73.5	1	5	2.68	1.26	65.4	2.02017	1.73	0	0
33	6	11.5	38.1	155	80	0	5	1.12	1.3	42.2	1.26917	2.47	0	0
35	5	9.08	31.1	136	71	1	5	1	1.14	39.9	2.01667	2.72	0	1
37	7	10.667	32.6	145	73	0	5	3.04	1.54	69.8	1.119	2.03	0	0
39	4	7.67	28	133.5	72	1	5	3.06	1.25	69.9	9.9375	1.44	0	0
41	4	7.83	24.8	131	68	0	5	2.16	0.6	58.8	3.90633	0.92	0	0
45	6	10.08	34.2	142	77	0	5	2.32	1.04	61	3.075	1.53	0	0
47	4	7.58	25.7	132.5	68	0	5	3	1.1	69.4	1.6585	1.72	0	0
49	4	8.17	24.8	127	66.5	0	5	1.56	1.07	49.8	1.135	2.05	0	0
51	4	8.33	33.2	140	74	0	5	1.88	1.22	54.8	3.5105	2.45	0	0
53	3	6.83	24.7	125.5	65	0	5	1.22	0.42	44.2	3.20233	0.89	0	0
55	3	6.67	25.9	126	67.5	0	5	2.46	0.78	62.8	2.84783	1.19	0	0
59	3	6.75	26.6	133	70	0	5	0.98	1.48	39.6	0.9445	3.56	0	0
61	3	6.92	26.5	127	68	1	5	2.16	0.81	58.7	2.26283	1.23	0	0
67	8	11.75	45.2	159	81	1	5	7.56	2.44	110	1.9315	1.79	1	0
69	2	6.25	24.5	119.5	64	0	5	1.22	0.71	44.1	3.23817	1.43	0	0
70	2	6.58	24.4	119	65	0	5	1.7	0.85	52.2	2.30217	1.46	0	0
75	6	10.33	36.3	149	77.5	0	5	5.52	1.75	93.9	3.56783	1.53	0	1
77	6	10.08	42.5	150.5	79.5	0	5	3.42	2.04	73.9	2.25267	2.24	0	1
79	5	8.83	27.5	131.5	69	1	5	1.44	0.91	47.9	2.16667	1.51	0	0
85	7	11.42	44.5	158	81	0	5	1.66	1.04	51.5	0.937167	1.95	0	0
87	8	12.42	55.6	173	86.5	0	5	3.56	2.26	75.5	5.4	2.69	0	0
89	8	12.3	41.4	154.5	76.5	1	5	2.44	2.01	62.6	1.471	2.68	0	0
91	6	10.08	37.9	155	79.5	1	5	2.1	1.98	57.9	2.25	2.52	0	0
93	6	10.33	43.7	160	82	1	5	4.26	2.57	82.6	2.87217	2.78	0	1
95	3	7	31.6	132	70	1	5	2.86	1.06	67.7	3.97217	1.32	0	0
97	4	7.75	23.8	127.5	67.5	0	5	1.92	0.95	55.5	0.660833	1.95	0	0
99	6	10	29.8	144.5	73	0	5	2.28	0.9	60.3	5.84717	1.31	0	0
101	7	10.92	42.1	145.5	77	0	5	1.14	1.34	42.7	2.42983	2.31	0	0
103	6	10.5	33.5	143.5	75	0	5	1.86	1.75	54.6	2.3405	2.38	0	0
2	7	11.5	37	152	78	1	4	8.96	2.47	96.3	3.26117	2.61	0	0
6	8	12.58	55.1	161.5	84	1	4	3.82	1.54	62.8	1.3	2.26	0	0
8	8	11.67	38.5	157	80	1	4	5.38	1.74	74.5	1.79367	2.02	0	0
10	7	11.08	51.4	161	82.5	0	4	6.82	1.9	83.9	5.83333	1.86	0	0
12	6	10.08	32	136	71	1	4	5.74	1.94	77	2.18	2.32	0	1
14	6	9.58	40.2	153	80	0	4	3.8	1.86	62.6	1.83333	2.54	0	0
16	6	10.33	26.5	140	73	0	4	2.1	1.02	46.6	1.53767	1.73	0	0
18	6	9.83	37.7	147	76	1	4	2.24	1.29	48.1	0.961667	2.3	0	0
20	5	9.5	51.9	150	77.5	0	4	0.58	1.35	24.5	1.34033	4.39	0	0
22	5	8.75	32.7	135	71	0	4	5.98	1.68	78.7	2.215	2.02	0	0
24	5	9.5	35.8	141	75	1	4	6.62	1.52	82.7	3.33933	1.77	0	0
26	5	8.58	32.7	142	74.5	0	4	4.36	1.48	67.2	2.09317	2.34	0	0
28	4	8.58	23.8	131	69	0	4	1.04	0.85	32.9	1.52783	2.1	0	0
30	4	7.67	27.5	138	72	1	4	3.42	0.78	59.4	1.475	1.4	0	0
32	6	10.67	33.7	145	75	0	4	2.94	1.9	55.1	2.31333	2.84	0	0
34	5	9.5	33.9	150.5	77.5	0	4	2.82	1.52	54	1.35417	2.51	0	1
38	4	8.75	30.7	135	71	0	4	2.48	1.11	50.7	1.69533	1.81	0	0
40	4	8.25	33.9	143	76	1	4	4.44	1.04	67.3	5.141	1.35	0	0
42	4	7.83	32.6	138	74	1	4	1.04	0.96	32.9	10.9167	2.56	0	0
44	3	6.92	34	120.5	65	0	4	2.46	0.72	50.4	2.02783	1.36	0	0
46	4	8.25	29.9	136.5	73.5	1	4	2.4	1.62	49.9	0.679167	2.8	0	0
48	4	8.17	31.1	130.5	69	1	4	5.98	1.68	78.6	2.15233	2.05	0	0
52	3	7.33	23	125	66	1	4	3.16	1.07	57.2	1.33333	1.73	0	0
54	3	7.25	28.3	131	69.5	1	4	0.9	1.39	30.6	0.482333	4.15	1	0
58	3	6.92	24.5	122.5	67	1	4	1.88	1.13	44.2	3.14283	2.58	0	0
60	3	7.17	23.4	125	67	1	4	1.32	1.15	36.9	2.12867	2.51	0	1
62	4	8.25	23.7	124	64.5	0	4	1.72	0.8	42.1	1.293	1.7	0	0
64	2	6	22.7	124	67	1	4	2.5	0.84	50.9	1.37283	1.42	0	0
68	2	6.5	22.8	123	67	1	4	2.18	1.25	47.4	0.666667	2.28	0	0
74	6	10.33	38	147	76	0	4	1.94	2.06	44.8	3.90917	4.29	1	1
76	6	10.25	36.4	140	73	1	4	4.82	1.67	70.6	1.34283	2.29	0	0
78	1	5.25	16	108.5	58.5	0	4	2.54	0.54	51.3	1.3605	1.03	0	0
84	7	11.17	48.4	162	81	0	4	3.74	1.44	62.2	2.33333	1.87	0	0
86	7	11.42	40.8	157	78.5	1	4	6.46	2	81.7	3.63633	2.35	0	0
88	8	12.33	50.3	162	82.5	0	4	5.66	1.68	76.5	3.04	1.77	0	1
90	5	8	29.4	137	72	1	4	2.38	1.39	49.6	2.86467	2.33	0	0
92	8	12.33	46.8	161.5	84.9	1	4	4.54	2.03	68.5	2.40733	2.74	0	0
96	3	7.5	30.5	133	73	0	4	0.66	0.64	25.9	0.5115	1.95	0	0
98	8	12.5	41.6	160	80	1	4	6.44	2.33	81.6	3.65917	2.43	0	0
100	6	10	31.3	141	76.5	0	4	2	1.32	45.5	0.887833	2.47	0	0
102	6	10.25	37.4	136.5	73	0	4	1.7	1.06	42	1.87333	2.13	0	0
1	7	11	48	156	77	1	3	5.5	2.21	60.8	2.65283	2.93	0	0
2	7	11.5	37	152	78	1	3	7.86	2.61	72.7	1.19667	3.37	0	0
3	7	11.83	39.7	151.5	76.5	1	3	8.86	2.46	77.1	8.7	2.77	1	0
4	7	11.67	43.2	157	79	0	3	7.18	2.2	69.4	4.46883	2.59	1	0
5	7	10.92	36	142	74	0	3	4.68	0.93	56	2.53783	1.53	0	0
6	8	12.58	55.1	161.5	84	1	3	3.46	1.97	48.2	1.77783	3.28	0	0
7	8	12.08	36.4	150	75.5	0	3	5.6	1.46	61.3	1.316	3.43	0	0
8	8	11.67	38.5	157	80	1	3	4.08	1.65	52.3	1.4635	2.5	0	0
9	7	11.58	30.7	138	71	0	3	3.44	0.98	48	3.125	1.65	0	0
10	7	11.08	51.4	161	85.5	0	3	5.82	1.51	62.5	3.79417	1.92	0	0
11	6	10.08	31.2	140	76	0	3	4.42	1.53	54.4	1.82783	2.47	0	0
12	6	10.08	32	136	71	1	3	4.9	1.69	57.3	1.103	2.69	0	1
13	6	10.67	42.8	151	78	1	3	6.72	1.21	67.1	5.282	1.63	0	1
14	6	9.58	40.2	153	80	0	3	2.3	1.26	39.3	1.18817	2.97	0	0
15	6	10.25	41.2	154	79	0	3	5.42	1.1	60.3	1.5395	1.79	0	1
16	6	10.33	26.5	140	73	0	3	1.52	0.83	31.9	1.3975	2.14	0	0
17	6	10.08	31	142	75.5	1	3	2.66	1.27	42.3	0.759	2.68	0	0
18	6	9.83	37.7	147	76	1	3	2.5	1.22	41	0.81	2.23	0	0
19	5	9.42	33.5	140	70.5	0	3	2.12	0.62	37.7	1.48083	1.38	0	0
20	5	9.5	51.9	150	77.5	0	3	1.32	1.42	29.7	1.48483	4.26	0	0
21	6	10.25	34.2	136.5	70.5	0	3	4.42	1.24	54.5	1.95233	1.87	0	0
22	5	8.75	32.7	135	71	0	3	6.66	1.67	66.8	1.43883	2.3	0	0
23	5	8.42	25.8	133	69	0	3	2.92	0.58	44.2	2.34167	1.33	0	0
24	5	9.5	35.8	141	75	1	3	6.38	1.34	65.4	3.275	2.12	0	0
25	5	9.25	26.5	134	69	1	3	6.12	1.38	64	2.57633	1.88	0	0
26	5	8.58	32.7	142	74.5	0	3	4.32	1.26	53.9	1.56483	2.58	0	0
27	5	8.92	27.4	135	70	0	3	4.7	0.99	56.2	3.39583	1.56	0	0
28	4	8.58	23.8	131	69	0	3	1.82	0.9	34.9	0.770333	2.14	0	0
30	4	7.67	27.5	138	72	1	3	1.94	0.59	36.1	0.73	1.56	0	0
31	4	8.08	30.3	140	73.5	1	3	1.94	0.94	44.3	1.04167	1.72	0	0
32	6	10.67	33.7	145	75	0	3	3.3	1.7	47	1.46667	2.9	0	0
33	6	11.5	38.1	155	80	0	3	1.56	0.87	32.4	2.11467	2.32	0	0
34	5	9.5	33.9	150.5	77.5	0	3	2.44	1	40.5	0.867333	2.18	0	1
35	5	9	31.1	136	71	1	3	0.82	0.78	23.3	0.851167	2.75	0	1
37	7	10.667	32.6	145	73	0	3	3.72	1.64	49.9	0.720667	2.7	0	0
38	4	8.75	30.7	135	71	0	3	3.16	1.51	46.1	1.63683	2.73	0	0
40	4	8.25	33.9	143	76	1	3	4.74	1.19	56.4	3.76667	1.8	0	0
41	4	7.83	24.8	131	68	0	3	2.92	0.83	44.2	2.25	1.57	0	0
42	4	7.83	32.6	138	74	1	3	1.3	0.62	29.6	17.3333	1.68	0	0
44	3	6.92	34	120.5	65	0	3	1.72	0.44	34	2.36117	1.15	0	0
45	6	10.08	34.2	142	77	0	3	2.3	0.7	39.4	2.8215	1.59	0	0
46	4	8.25	29.9	136.5	73.5	1	3	2.14	1.66	37.9	0.970167	3.29	0	0
47	4	7.58	25.7	132.5	68	0	3	2.16	0.72	38	2.055	1.75	0	0
48	4	8.17	31.1	130.5	69	1	3	4.02	1.57	52	0.785333	2.63	0	0
49	4	8.17	24.8	127	66.5	0	3	1.02	0.58	26.3	1.08333	2.27	0	0
51	4	8.33	33.2	140	74	0	3	1.48	1.08	31.6	1.587	2.97	0	0
52	3	7.33	23	125	66	1	3	2.8	0.8	43.4	1.73333	1.62	0	0
54	3	7.25	28.3	131	69.5	1	3	1.68	1.17	33.5	3.22733	3.07	1	0
55	3	6.67	25.9	126	67.5	0	3	3	0.58	44.9	0.9575	1.5	0	0
56	3	6.58	22.9	119	61	0	3	0.88	0.66	24.3	0.445333	2.28	0	1
57	3	6.58	25.3	126	68	1	3	1.46	1	31.4	0.634	2.9	0	0
58	3	6.92	24.5	122.5	67	1	3	1.88	0.99	35.5	3.25	2.13	0	0
59	3	6.75	26.6	133	70	0	3	1.52	1.29	32	0.245667	3.41	0	0
60	3	7.17	23.4	125	67	1	3	1.5	0.86	31.7	0.988833	2.26	0	1
61	3	6.92	26.5	127	68	1	3	2.9	0.69	44.1	0.731667	1.72	0	0
62	4	8.25	23.7	124	64.5	0	3	1.68	0.76	33.6	1.619	1.92	0	0
64	2	6	22.7	124	67	1	3	0.86	0.52	24.1	0.516667	1.78	0	0
67	8	11.75	45.2	159	81	1	3	10.42	2.68	83.6	1.65033	2.96	1	0
68	2	6.5	22.8	123	67	1	3	1.7	1.13	33.7	1.24	2.74	0	0
70	2	6.58	24.4	119	65	0	3	1.86	0.78	35.3	0.892333	2.37	0	0
74	6	10.33	38	147	76	0	3	5.54	1.96	61	4.1	3.17	1	1
75	6	10.33	36.3	149	77.5	0	3	3.34	1.61	47.4	1.09783	2.93	0	1
76	6	10.25	36.4	140	73	1	3	5.54	1.93	61	1.26383	3.22	0	0
77	6	10.08	42.5	150.5	79.5	0	3	3.3	2	47.1	1.6605	3.25	0	1
78	1	5.25	16	108.5	58.5	0	3	1.8	0.55	34.8	2.02933	1.48	0	0
79	5	8.83	27.5	131.5	69	1	3	1.98	0.67	36.5	2.72617	1.36	0	0
81	2	6.33	25.6	122.5	66	1	3	1.18	0.84	28.2	1.78433	2.66	0	0
84	7	11.17	48.4	162	81	0	3	3.82	1.42	50.6	2.46033	2.57	0	0
85	7	11.42	44.5	158	81	0	3	2.36	1.11	39.9	0.868833	2.59	0	0
86	7	11.42	40.8	157	78.5	1	3	5.26	2.06	59.4	1.48783	3	0	0
87	8	12.42	55.6	173	86.5	0	3	3.34	1.89	47.3	1.3485	3.53	0	0
88	8	12.33	50.3	162	82.5	0	3	7.54	1.78	71.2	2.32767	2.06	0	1
89	8	12.3	41.4	154.5	76.5	1	3	2.24	1.83	38.7	0.603167	3.78	0	0
90	5	8	29.4	137	72	1	3	4.94	1.35	57.6	3.63733	1.84	0	0
91	6	10.08	37.9	155	79.5	1	3	1.9	1.27	35.7	1.66667	3.09	0	0
92	8	12.33	46.8	161.5	84.9	1	3	5.7	2.04	61.8	0.7655	3.01	0	0
93	6	10.33	43.7	160	82	1	3	4.48	2.6	54.8	1.8125	4.39	0	1
95	3	7	31.6	132	70	1	3	1.66	0.57	33.3	1.23217	1.57	0	0
96	3	7.5	30.5	133	73	0	3	1.1	0.57	27.1	2.78783	2.03	0	0
97	4	7.75	23.8	127.5	67.5	0	3	1	0.74	25.8	4.09517	2.58	0	0
98	8	12.5	41.6	160	80	1	3	5.92	2.31	63	0.353167	3.09	0	0
99	6	10	29.8	144.5	73	0	3	2.02	1.03	36.9	1.21017	2.36	0	0
100	6	10	31.3	141	76.5	0	3	1.9	1.06	35.8	0.628	2.67	0	0
102	6	10.25	37.4	136.5	73	0	3	2.2	1.02	38.4	2.5445	2.57	0	0
103	6	10.5	33.5	143.5	75	0	3	3.18	1.71	46.2	1.404	2.8	0	0
2	7	11.5	37	152	78	1	2	9.88	2.47	71.1	1.85585	3.68	0	0
6	8	12.58	55.1	161.5	84	1	2	5.06	1.97	50.9	1.02933	3.34	0	0
8	8	11.67	38.5	157	80	1	2	5.44	1.18	52.7	2.7	1.98	0	0
10	7	11.08	51.4	161	82.5	0	2	7.06	1.41	60.1	4.44867	1.87	0	0
12	6	10.08	32	136	71	1	2	6.34	1.81	57	1.96875	2.83	0	1
14	6	9.58	40.2	153	80	0	2	3.96	1.56	45	1.75	3.05	0	0
16	6	10.33	26.5	140	73	0	2	1.92	1.06	31.3	1.26667	2.65	0	0
18	6	9.83	37.7	147	76	1	2	2.3	1.21	34.3	0.533833	2.8	0	0
20	5	9.5	51.9	150	77.5	0	2	0.94	1.13	22	1.9615	4.23	0	0
22	5	8.75	32.7	135	71	0	2	7.74	1.79	63.3	2.74633	2.85	0	0
24	5	9.5	35.8	141	75	1	2	5.9	1.49	55	1.4125	2.48	0	0
26	5	8.58	32.7	142	74.5	0	2	5.28	1.36	52	0.990167	3.1	0	0
28	4	8.58	23.8	131	69	0	2	2.08	0.84	32.6	1.21267	2.18	0	0
30	4	7.67	27.5	138	72	1	2	2.86	0.88	38.3	1.38683	1.78	0	0
32	6	10.67	33.7	145	75	0	2	4.16	1.86	46.1	1.315	3.21	0	0
34	5	9.5	33.9	150.5	77.5	0	2	3.5	1.44	42.4	1.02383	3.52	0	1
38	4	8.75	30.7	135	71	0	2	4	1.45	45.3	1.38233	2.58	0	0
40	4	8.25	33.9	143	76	1	2	5.2	1.18	51.6	3.52167	2.02	0	0
42	4	7.83	32.6	138	74	1	2	1.2	0.5	24.8	4.0625	1.74	0	0
44	3	6.92	34	120.5	65	0	2	2.42	0.56	35.2	1.553	1.41	0	0
46	4	8.25	29.9	136.5	73.5	1	2	3.86	1.72	44.5	1.04167	3.01	0	0
48	4	8.17	31.1	130.5	69	1	2	6.04	1.59	55.6	1.453	2.4	0	0
52	3	7.33	23	125	66	1	2	4.12	1.21	45.9	0.839333	2.29	0	0
54	3	7.25	28.3	131	69.5	1	2	1	1.29	22.6	1.18333	4.19	1	0
58	3	6.92	24.5	122.5	67	1	2	3.26	1.07	40.9	1.72167	2.13	0	0
60	3	7.17	23.4	125	67	1	2	1.36	1.13	26.5	2.29167	3.52	0	1
62	4	8.25	23.7	124	64.5	0	2	2.06	0.75	32.4	0.583333	2.13	0	0
64	2	6	22.7	124	67	1	2	1.54	0.62	28	0.738667	1.76	0	0
68	2	6.5	22.8	123	67	1	2	1.86	0.88	30.8	1.185	2.49	0	0
70	2	6.58	24.4	119	65	0	2	1.58	0.67	28.5	1.49167	2.18	0	0
74	6	10.33	38	147	76	0	2	6	1.98	55.4	3.9	3.78	1	1
76	6	10.25	36.4	140	73	1	2	6.94	1.8	59.6	1.45233	2.94	0	0
78	1	5.25	16	108.5	58.5	0	2	2	0.44	32	0.833333	2.07	0	0
84	7	11.17	48.4	162	81	0	2	5.66	1.36	53.8	2.65	3.32	0	0
86	7	11.42	40.8	157	78.5	1	2	5.08	1.86	51	2.34833	2.97	0	0
88	8	12.33	50.3	162	82.5	0	2	6.74	1.68	58.7	2.25	2.25	0	1
90	5	8	29.4	137	72	1	2	3.38	1.28	41.6	2.075	2.5	0	0
92	8	12.33	46.8	161.5	84.9	1	2	4.9	1.87	50.1	0.8475	3.08	0	0
96	3	7.5	30.5	133	73	0	2	0.66	0.56	18.3	1.03617	2.4	0	0
98	8	12.5	41.6	160	80	1	2	6.78	2.35	59	2.67417	3.27	0	0
100	6	10	31.3	141	76.5	0	2	2.64	1.08	36.7	0.467	2.92	0	0
102	6	10.25	37.4	136.5	73	0	2	3	0.85	39.2	1.71533	1.81	0	0
1	7	11	48	156	77	1	1	7.18	1.82	48.9	2.305	3.05	0	0
3	7	11.83	39.7	151.5	76.5	1	1	8.08	1.93	51.9	7.125	3.09	1	0
4	7	11.67	43.2	157	79	0	1	9.9	1.76	57.4	4.02942	2.72	1	0
7	8	12.08	36.4	150	75.5	0	1	7.12	1.48	48.7	1.4545	2.62	0	0
9	7	11.58	30.7	138	71	0	1	3.74	0.71	35.3	1.89817	1.71	0	0
11	6	10.08	31.2	140	76	0	1	3.54	1.77	34.4	1.68938	4.44	0	0
13	6	10.67	42.8	151	78	1	1	7.4	1.25	49.67	3.61433	2.32	0	1
15	6	10.25	41.2	154	79	0	1	6.16	0.9	45.3	1.02267	2.11	0	1
17	6	10.08	31	142	75.5	1	1	3.4	1.14	33.7	1.019	2.74	0	0
21	6	10.25	34.2	136.5	70.5	0	1	5.44	1.06	42.5	1.79167	2.17	0	0
23	5	8.42	25.8	133	69	0	1	6.08	0.82	45	2.25	1.54	0	0
25	5	9.25	26.5	134	69	1	1	7.06	1.36	48.5	1.65517	2.57	0	0
27	5	8.92	27.4	135	70	0	1	5.68	1.03	43.5	1.8405	1.92	0	0
31	4	8.08	30.3	140	73.5	1	1	2.68	1.03	29.8	1.62967	2.52	0	0
33	6	11.5	38.1	155	80	0	1	2.06	1.26	26.2	0.843833	3.45	0	0
35	5	9.08	31.1	136	71	1	1	2.52	1.14	29	1.33333	3.11	0	1
37	7	10.667	32.6	145	73	0	1	3.46	0.93	33.9	0.405833	2.56	0	0
39	4	7.67	28	133.5	72	1	1	4.04	1.26	36.7	1.54483	2.88	0	0
45	6	10.08	34.2	142	77	0	1	2.92	0.75	31.2	0.872833	2.02	0	0
47	4	7.58	25.7	132.5	68	0	1	2.76	1.03	30.4	1.06983	2.84	0	0
49	4	8.17	24.8	127	66.5	0	1	2.36	0.92	28	0.58	2.72	0	0
51	4	8.33	33.2	140	74	0	1	2.52	1.01	29	1.04317	3.03	0	0
55	3	6.67	25.9	126	67.5	0	1	3.54	0.75	34.3	1.26183	1.97	0	0
57	3	6.58	25.3	126	68	1	1	2.02	0.75	26	0.437833	2.72	0	0
59	3	6.75	26.6	133	70	0	1	5.44	1.35	42.6	1.00367	3.08	0	0
61	3	6.92	26.5	127	68	1	1	3.74	0.68	35.3	3.79633	1.75	0	0
63	2	5.58	22.3	121	65	1	1	4.36	0.67	31.65	1.91667	1.83	0	0
67	8	11.75	45.2	159	81	1	1	9.1	2.05	55	2.62883	2.74	1	0
69	2	6.25	24.5	119.5	64	0	1	1.94	0.48	25.4	0.922667	1.9	0	0
75	6	10.33	36.3	149	77.5	0	1	5.6	1.06	43.2	2.02267	1.98	0	1
77	6	10.08	42.5	150.5	79.5	0	1	4.06	1.68	36.7	1.0085	3.93	0	1
79	5	8.83	27.5	131.5	69	1	1	2.44	0.71	28.5	1.26	1.97	0	0
81	2	6.33	25.6	122.5	66	1	1	1.74	0.96	24.1	1.66667	3.74	0	0
83	2	6.42	21.5	119.5	62	0	1	1.16	0.64	19.6	0.6555	2.73	0	0
85	7	11.42	44.5	158	81	0	1	3.26	0.98	33	0.737	2.91	0	0
87	8	12.42	55.6	173	86.5	0	1	5.96	1.98	44.6	1.72433	3.6	0	0
89	8	12.3	41.4	154.5	76.5	1	1	3.56	1.75	34.5	0.573333	3.88	0	0
91	6	10.08	37.9	155	79.5	1	1	3.9	1.85	36	1.0175	3.74	0	0
93	6	10.33	43.7	160	82	1	1	4.16	2.5	37.2	1.04583	6	0	1
95	3	7	31.6	132	70	1	1	3.68	0.86	35	1.47217	2.08	0	0
97	4	7.75	23.8	127.5	67.5	0	1	2	0.91	25.9	0.3215	3.02	0	0
99	6	10	29.8	144.5	73	0	1	3.62	0.89	34.7	1.13983	2.33	0	0
101	7	10.92	42.1	142.5	77	0	1	2.16	1.4	26.8	1.21967	4.22	0	0
103	6	10.5	33.5	143.5	75	0	1	4.84	1.58	40.2	1.625	2.73	0	0
256
