# Supplementary material for: Effect of Inhaler Design Variables on Paediatric Use of Dry Powder Inhalers
Source: PLoS One. 2014 Jun 5;9(6):e99304. doi: 10.1371/journal.pone.0099304 (PMC4047113; doi:10.1371/journal.pone.0099304)
Supplement: Data S2 — Dataset of the video analysis. (XLSX) [file pone.0099304.s002.xlsx]

## Sheet: R1
				0-0.5				0.5-1				1-1.5				>1.5
observer	no	type	R	exh	thr	tng	chk	exh	thr	tng	chk	exh	thr	tng	chk	exh	thr	tng	chk
a	89	c	1	0	1	2	0	0	1	2	0	0	1	2	0	0	2	2	0		c	cyclohaler (oval small)
t	89	c	1	0	1	2	0	0	1	2	0	0	1	2	0	0	1	2	0		d	diskus (oblong terraced)
a	7	h	1	0	0	1	0	0	1	1	0	0	1	1	0	1	2	0	0		h	handihaler (oblong)
t	7	h	1	0	0	1	0	0	1	0	0	0	1	0	0	1	2	3	0		n	novolizer (oval large)
a	17	h	1	1	2	0	1	0	3	1	0	0	3	0	0	0	3	1	0		t	twincer (flat terraced)
t	17	h	1	1	1	1	0	0	1	1	0	0	1	0	0	0	1	0	0		z	conical
a	21	h	1	0	1	2	0	0	1	2	0	0	1	2	0	0	1	1	0
t	21	h	1	0	1	2	0	0	0	2	0	0	1	1	0	0	1	1	0		exh	exhalation	0: no	1: yes
a	23	h	1	0	1	1	0	0	1	1	0	0	1	1		0					thr	throat visibility	0: 0%	1: 0-33%	2: 33-67%	3: 67-100%
t	23	h	1	0	1	1	0	0	1	1	0	0	1	1	0						tng	tongue position	0: neutral	1: raised	2: completely raised	3: lowered
a	25	h	1	0	2	0	1	0	3	3	1	0	3	0	0	1	3	3	0		chk	cheeks position	0: neutral	1: inwards
t	25	h	1	0	2	3	1	0	2	3	1	0	3	3	0	1	3	3	0
a	33	h	1	0	0	0	0	0	1	0	0	0	1	0	0	0	2	0	0
t	33	h	1	0	0	0	0	0	1	1	0	0	1	1	0	0	2	1	0
a	47	h	1	0	3	0	0	0	2	0	0	0	2	0	0	1	2	0	0
t	47	h	1	0	2	0	0	0	1	0	0	0	2	0	0	1	1	0	0
a	59	h	1	0	3	0	0	0	3	0	0	0	3	0	0	1	3	0	0
t	59	h	1	0	3	0	0	0	2	0	0	0	2	0	0	1	3	0	0
a	87	h	1	0	2	0	1	0	3	0	1	0	3	0	1	0	3	3	0
t	87	h	1	0	2	0	1	0	3	0	1	0	3	0	1	0	3	0	1
a	91	h	1	0	1	1	1	0	2	0	1	0	2	0	1	0	3	0	0
t	91	h	1	0	1	1	1	0	2	1	1	0	2	1	1	0	3	0	0
a	97	h	1	0	1	0	0	0	2	0	0	0	2	0	0	0	2	0	0
t	97	h	1	0	1	0	0	0	1	0	0	0	1	0	0	0	2	2	0
a	51	n	1	0	1	1	0	0	2	1	0	0	3	0	0	0	3	0	0
t	51	n	1	0	1	1	0	0	1	1	1	0	2	0	0	0	2	0	0
a	95	n	1	0	1	1	0	0	3	0	1	0	3	0	1	0	3	0	0
t	95	n	1	0	2	1	1	0	3	0	1	0	3	0	1	0	3	0	0
a	101	n	1	0	1	1	0	0	1	1	1	0	1	1	1	0	2	0	0
t	101	n	1	0	1	1	1	0	1	1	1	0	1	1	1	0	2	0	1
a	15	t	1	0	0	1	0	0	0	2	0	0	0	2	0	0
t	15	t	1	0	0	0	0	0	0	1	0	0	0	2	0	0	0	2	0
a	35	t	1	0	1	1	0	0	1	0	0	0	2	0	0	1	2	0	0
t	35	t	1	0	1	0	0	0	1	0	1	0	2	0	0	1	2	0	0
a	39	t	1	0	1	1	0	0	1	0	0	0	3	3	0	0	2	0	0
t	39	t	1	0	1	0	0	0	2	3	1	0	3	3	1	0	2	0	0
a	93	t	1	0	0	1	0	0	1	1	0	0	0	1	0	0	2	0	0
t	93	t	1	0	0	1	0	0	1	0	0	0	0	0	0	0	3	0	0
a	7	z	1	0	0	1	0	0	0	1	0	0	0	1	0	1	0	1	0
t	7	z	1	0	0	0	0	0	0	1	0	0	0	1	0	1	0	1	0
a	15	z	1	0	0	1	0	0	1	2	0	0	0	2	0	0
t	15	z	1	0	0	1	0	0	1	1	0	0	0	1	0	0	0	1	0
a	17	z	1	0	3	0	1	0	3	0	1	0	2	2	0	0	3	1	0
t	17	z	1	0	2	0	1	0	3	0	1	0	1	1	1	0	1	1	0
a	21	z	1	0	1	1	0	0	1	1	0	0	3	0	0	0	3	0	0
t	21	z	1	0	2	0	0	0	1	0	0	0	3	3	0	0	3	0	0
a	23	z	1	0	1	2	0	0	1	1	0	0	1	1	0
t	23	z	1	0	1	1	0	0	2	1	0	0	1	1	0
a	25	z	1	0	1	0	1	0	2	3	1	0	3	3	1	1	3	3	0
t	25	z	1	0	1	0	1	0	2	0	1	0	3	0	1	1	3	0	0
a	33	z	1	0	0	1	0	0	0	1	0	0	1	3	0	0	2	3	0
t	33	z	1	0	0	1	0	0	0	1	0	0	1	0	0	0	2	0	0
a	35	z	1	0	1	1	1	0	2	0	0	0	2	0	0	0	3	0	0
t	35	z	1	0	1	1	0	0	1	1	0	0	2	0	0	0	3	3	0
a	39	z	1	0	2	0	1	0	2	0	1	0	1	0	0	0	1	0	0
t	39	z	1	0	2	3	1	0	2	3	0	0	2	0	0	0	2	0	0
a	47	z	1	0	1	1	1	0	1	1	1	0	2	0	0	1	3	0	0
t	47	z	1	0	1	0	1	0	1	1	1	0	2	0	0	1	2	0	0
a	51	z	1	0	1	1	1	0	1	1	1	0	2	0	1	0	2	0	0
t	51	z	1	0	1	1	0	0	1	1	1	0	1	1	1	0	2	0	0
a	59	z	1	0	2	3	1	0	2	3	1	0	1	0	1	0	1	0	0
t	59	z	1	0	3	3	1	0	3	3	1	0	2	0	1	0	3	3	0
a	87	z	1	0	1	1	1	0	1	1	1	0	2	0	1	0	3	0	0
t	87	z	1	0	1	1	1	0	2	0	1	0	2	0	1	0	3	0	0
a	89	z	1	0	1	2	0	0	1	2	1	0	1	2	1	0	2	2	0
t	89	z	1	0	1	2	0	0	1	2	0	0	1	2	0	0	1	2	0
a	91	z	1	0	1	2	1	0	2	0	1	0	2	0	1	1	1	0	0
t	91	z	1	0	1	2	1	0	2	0	1	0	2	0	1	1	3	0	0
a	93	z	1	0	0	1	0	0	0	1	0	0	1	0	0	0	2	1	1
t	93	z	1	0	1	1	0	0	1	0	0	0	2	0	0	0	3	0	0
a	95	z	1	1	1	1	1	0	1	1	1	0	2	1	0	1	3	0	0
t	95	z	1	1	2	1	1	0	2	1	1	0	2	0	1	1	3	0	0
a	97	z	1	0	0	0	0	0	1	0	0	0	1	0	0	0	1	0	0
t	97	z	1	0	0	0	0	0	1	0	0	0	1	0	0	0	1	0	0
a	101	z	1	0	1	1	1	0	1	1	1	0	1	1	1	0	2	0	0
t	101	z	1	0	1	0	1	0	1	0	1	0	1	0	1	0	2	0	0
			76
			19

## Sheet: R2
				0-0.5				0.5-1				1-1.5				>1.5
observer	no	type	R	exh	thr	tng	chk	exh	thr	tng	chk	exh	thr	tng	chk	exh	thr	tng	chk
a	28	c	2	0	1	1	0	0	1	1	0	0	2	1	0	0	1	1	0
t	28	c	2	0	1	1	0	0	1	1	0	0	1	1	0	0	1	1	0
a	54	c	2	0	2	1	0	0	2	1	0	0	2	0	0	1	2	0	0
t	54	c	2	0	1	1	0	0	1	1	0	0	1	1	0	1	1	0	0
a	2	d	2	0	0	2	1	0	0	2	1	0	1	2	1	1	3	0	0
t	2	d	2	0	1	2	1	0	1	2	1	0	1	2	1	1	3	0	0
a	12	d	2	0	1	2	0	0	0	2	1	0	0	2	1	1	2	0	0
t	12	d	2	0	1	2	0	0	0	2	1	0	0	2	1	1	2	0	0
a	90	d	2	0	1	1	0	0	1	0	0	0	1	0	0	1	1	0	0
t	90	d	2	0	1	0	1	0	1	0	1	0	1	0	1	1	1	0	0
a	6	h	2	0	0	1	0	0	0	1	0	0	0	1	0	0	0	1	0
t	6	h	2	0	0	1	0	0	0	1	0	0	0	1	0	0	0	1	0
a	8	h	2	0	1	1	0	0	1	0	0	0	2	0	0	0	3	3
t	8	h	2	0	1	0	0	0	1	0	0	0	2	0	0	1	3	3	0
a	18	h	2	0	1	1	0	0	2	1	0	0	2	1	0	0	2	1	0
t	18	h	2	0	1	1	0	0	2	1	0	0	1	1	0	0	1	1	0
a	20	h	2	0	1	1	0	0	2	1	0	0	1	1	0	0	1	1	0
t	20	h	2	0	1	1	0	0	2	1	0	0	1	1	0	0	1	1
a	22	h	2	1	1	1	1	0	2	1	1	0	2	1	0	1	2	1	0
t	22	h	2	1	1	1	1	0	1	1	1	0	1	1	0	1	1	1	0
a	40	h	2	0	1	1	1	0	2	1	1	0	2	0	0	0	2	0	0
t	40	h	2	0	1	1	1	0	2	1	0	0	2	0	0	0	1	0	0
a	46	h	2	0	0	0	0	0	0	0	0	0	1	0	0	0	2	0	0
t	46	h	2	0	0	1	0	0	1	0	0	0	1	1	0	0	3	0	0
a	76	h	2	0	1	1	1	0	1	0	1	0	2	0	0	1	2	0	0
t	76	h	2	0	1	0	1	0	1	0	1	0	2	0	1	1	2	0	0
a	88	h	2	0	0	0	0	0	0	0	0	0	1	0	0	0	1	0	0
t	88	h	2	0	0	0	0	0	0	0	0	0	1	0	0	0	1	0	0
a	96	h	2	1	2	0	0	0	2	0	0	0	2	0	0
t	96	h	2	1	2	0	0	0	2	0	0	0	2	0	0
a	99	h	2	0	2	0	0	0	2	0	0	0	2	0	0	0	1	0	0
t	99	h	2	0	1	0	0	0	1	0	0	0	1	0	0	0	3	0	0
a	48	n	2	0	2	0	1	0	2	0	1	0	2	0	0	0	2	0	0
t	48	n	2	0	1	0	1	0	1	0	1	0	2	0	1	0	2	0	0
a	16	t	2	0	0	1	0	0	0	1	0	0	0	1	0	0	1	1	0
t	16	t	2	0	0	1	0	0	0	1	0	0	0	1	0	0	1	1	0
a	24	t	2	0	0	1	0	0	0	1	0	0	0	1	0	0	0	1	0
t	24	t	2	0	0	1	0	0	0	1	0	0	0	1	0	0	0	1	0
a	38	t	2	0	0	1	0	0	1	0	0	0	1	0	0	0	2	0	0
t	38	t	2	0	0	1	0	0	0	3	0	0	0	3	0	0	2	3	0
a	52	t	2	0	1	0	0	0	2	0	0	0	2	0	0	1	1	0	0
t	52	t	2	0	1	0	0	0	1	0	0	0	2	0	0	1	3	0	0
a	60	t	2	0	1	0	0	0	1	0	0	0	2	0	0	1	2	0	0
t	60	t	2	0	1	0	0	0	1	0	0	0	2	0	0	1	2	0	0
a	64	t	2	0	2	0	0	0	2	0	1	0	2	0	0	1	2	0	0
t	64	t	2	0	2	0	0	0	2	0	1	0	3	0	1	1	2	0	1
a	92	t	2	0	1	1	1	0	1	1	1	0	1	1	1	1	2	0	0
t	92	t	2	0	2	3	1	0	2	3	1	0	2	0	1	1	3	0	1
a	100	t	2	0	1	1	0	0	0	1	0	0	1	1	0	1	2	0	0
t	100	t	2	0	0	1	0	0	0	1	0	0	1	1	1	1	1	0	0
a	2	z	2	0	0	2	0	0	0	2	1	0	1	2	1	1	3	0	0
t	2	z	2	0	0	2	1	0	0	2	1	0	1	2	1	1	3	3	0
a	6	z	2	0	0	1	0	0	0	1	0	0	0	1	0	1	0	1	0
t	6	z	2	0	0	1	0	0	0	1	0	0	0	1	0	1	0	1	0
a	8	z	2	0	1	1	0	0	2	0	0	0	3	0	0	0
t	8	z	2	0	1	1	0	0	1	0	0	0	2	0	0	0
a	12	z	2	0	1	2	1	0	1	2	1	0	1	2	1	0	1	1	0
t	12	z	2	0	1	2	1	0	1	2	1	0	1	2	1	0	1	1	0
a	16	z	2	0	2	1	0	0	1	1	0	0	2	1	0	0	2	0	0
t	16	z	2	0	1	0	0	0	1	0	0	0	2	0	0	0	2	0	0
a	18	z	2	0	1	1	1	0	1	1	1	0	3	0	0	1
t	18	z	2	0	1	0	0	0	1	0	0	1	2	1	0	1
a	20	z	2	0	1	2	0	0	2	2	0	0	2	2	0	0	1	2	0
t	20	z	2	0	1	1	0	0	1	1	0	0	2	1	0	0	1	1	0
a	22	z	2	0	1	1	1	0	2	0	1	0	1	1	0	1	2	0	0
t	22	z	2	0	1	1	1	0	2	1	1	0	1	1	0	1	1	1	0
a	24	z	2	0	1	2	1	0	1	2	1	0	1	2	1	0	2	2	0
t	24	z	2	0	1	2	1	0	1	1	1	0	1	1	1	0	2	0	0
a	28	z	2	0	1	1	0	0	1	1	1	0	1	1	1	0	1	1	0
t	28	z	2	0	0	1	0	0	0	1	0	0	1	1	0	0	1	0	0
a	38	z	2	0	0	2	0	0	0	2	0	0	0	2	0	0	0	2	0
t	38	z	2	0	0	1	0	0	0	1	0	0	0	1	0	0	0	1	0
a	40	z	2	0	1	2	0	0	1	1	0	0	2	0	0	0	2	0	0
t	40	z	2	0	1	1	1	0	1	1	1	0	1	1	1	0	1	1	0
a	46	z	2	0	1	1	0	0	1	0	0	0	1	0	0	0	3	0	0
t	46	z	2	0	1	0	0	0	1	0	0	0	1	0	0	0	3	0	0
a	48	z	2	0	1	1	0	0	2	1	0	0	1	1	0	0	2	1	0
t	48	z	2	0	1	0	0	0	1	0	0	0	1	0	0	0	2	0	0
a	52	z	2	0	1	1	0	0	1	1	0	0	1	1	0	1	2	0	0
t	52	z	2	0	1	1	0	0	1	1	0	0	0	1	0	1	3	0	0
a	54	z	2	0	1	1	0	0	1	1	0	0	1	1	0	1	2	0	0
t	54	z	2	0	0	0	0	0	0	1	0	0	0	1	0	1	2	0	0
a	60	z	2	0	1	1	0	0	1	0	0	0	2	0	0	0	2	0	0
t	60	z	2	0	1	0	0	0	2	0	0	0	2	0	0	0	2	0	0
a	64	z	2	0	2	0	1	0	2	0	1	0	2	0	0	1	2	0	0
t	64	z	2	0	2	0	1	0	2	0	1	0	1	1	0	1	2	0	0
a	76	z	2	0	1	1	1	0	1	1	1	0	1	1	1	1	2	0	0
t	76	z	2	0	1	1	1	0	1	1	1	0	1	1	1	1	3	0	0
a	88	z	2	0	0	1	1	0	0	1	1	0	1	0	1	0	1	0	0
t	88	z	2	0	0	1	1	0	0	1	1	0	1	1	1	0	1	0	0
a	90	z	2	0	1	1	0	0	1	1	0	0	1	0	0	1	2	0	0
t	90	z	2	1	1	1	1	0	1	0	1	0	1	1	1	1	3	0	0
a	92	z	2	0	1	1	1	0	1	1	1	0	1	1	1	1	2	0	0
t	92	z	2	0	1	1	1	0	2	2	1	0	1	1	1	0	3	1	0
a	96	z	2	0	2	0	0	0	2	0	0	0	2	0	0	0	2	0	0
t	96	z	2	0	2	0	1	0	1	0	0	0	1	0	1	0	1	0	0
a	99	z	2	0	0	0	0	0	1	0	0	0	1	0	0	0	1	0	0
t	99	z	2	0	0	0	0	0	1	0	0	0	1	3	0	0	2	0	0
a	100	z	2	0	1	2	0	0	0	2	1	0	0	2	1	1	1	0	0
t	100	z	2	0	1	1	0	0	0	1	1	0	1	1	1	1	1	0	0
			100
			25

## Sheet: R3
				0-0.5				0.5-1				1-1.5				>1.5
observer	no	type	R	exh	thr	tng	chk	exh	thr	tng	chk	exh	thr	tng	chk	exh	thr	tng	chk
a	55	c	3	0	1	1	0	0	1	1	0	0	1	1	0	0	2	3	0
t	55	c	3	0	1	0	0	0	1	1	0	0	1	1	0	1	1	0	0
a	85	c	3	0	2	1	0	0	2	0	0	0	3	0	0	1	2	0	0
t	85	c	3	0	2	0	0	0	3	0	0	0	3	0	0	1	3	0	0
a	102	c	3	0	1	1	0	0	1	0	0	0	1	0	0
t	102	c	3	0	1	0	0	0	1	3	0	0	0	0	0
a	49	d	3	0	1	1	0	0	1	1	0	0	2	0	0	1	2	1	0
t	49	d	3	0	1	1	0	0	1	0	0	0	1	0	0	1	1	2	0
a	57	d	3	0	1	1	0	0	1	1	0	0	1	1	0	0	1	1	0
t	57	d	3	0	1	1	0	0	1	0	0	0	2	0	0	0	2	0	0
a	4	h	3	1	1	1	0	0	1	0	0	0	3	3	0	1	2	0	0
t	4	h	3	1	1	0	0	0	1	0	0	0	2	3	0	1	1	0	0
a	9	h	3	0	0	1	0	0	1	1	0	0	1	0	0	1
t	9	h	3	0	0	1	0	0	1	1	0	0	1	1	0	1	1
a	10	h	3	0	0	1	0	0	1	1	1	0	1	0	1	0	3	0	0
t	10	h	3	0	0	1	0	0	1	1	1	0	2	0	1	0	3	3	0
a	11	h	3	0	1	1	0	0	2	0	0	0	3	3	0	1	3	3	0
t	11	h	3	0	1	1	0	0	2	0	0	0	3	3	0	1	3	3	0
a	36	h	3	0	1	1	0	0	1	1	0	0	1	1	0	1	2	2	0
t	36	h	3	0	1	1	0	0	1	1	0	0	1	1	0	1	1	1	0
a	43	h	3	0	1	1	0	1
t	43	h	3	0	1	0	0	1
a	44	h	3	1	1	0	0	0	2	0	0	1	2	0	0	1
t	44	h	3	1	1	0	0	0	2	0	0	1	2	0	0	1
a	45	h	3	1	0	1	0	0	0	1	0	0	1	1	0	1	0	1	0
t	45	h	3	1	0	1	0	0	0	1	0	0	1	1	0	1	1	1	0
a	53	h	3	0	1	1	0	0	2	3	0
t	53	h	3	0	1	0	0	0	3	3	0
a	74	h	3	0	0	0	0	0	1	0	0	0	1	0	0	0	2	0	0
t	74	h	3	0	0	0	0	0	0	0	0	0	0	0	0	0	2	0	0
a	77	h	3	0	2	0	0	0	3	3	0	0	3	3	0	0	3	0	0
t	77	h	3	0	3	0	0	0	3	3	0	0	3	3	0	0	3	3	0
a	86	h	3	0	1	1	0	0	2	0	0	0	2	0	1	0	3	0	0
t	86	h	3	0	1	1	0	0	1	0	1	0	2	0	1	0	3	0	0
a	103	h	3	0	0	1	0	0	0	1	1	0	0	1	1	0	1	1	0
t	103	h	3	0	1	0	0	0	0	0	1	0	0	0	1	0	1	1	0
a	3	n	3	0	0	1	0	0	0	1	1	0	1	1	0	0	2	0	0
t	3	n	3	0	0	1	0	0	1	1	0	0	2	0	0	0	2	0	0
a	30	n	3	1	3	0	0	0	3	0	0	0	3	0	0
t	30	n	3	1	3	0	0	0	2	0	0	0	2	0	0
a	31	n	3	0	2	1	1	0	2	1	0	0	2	1	0	0	2	1	0
t	31	n	3	0	2	0	0	0	2	0	0	0	2	0	0	0	1	0	0
a	57	n	3	0	2	0	0	0	2	0	0	0	2	0	0	0	2	0	0
t	57	n	3	0	1	0	0	0	2	0	0	0	2	0	0	0	2	0	0
a	56	t	3	0	1	0	0	0	2	0	0	0	2	0	0	1	2	0	0
t	56	t	3	0	1	0	0	0	2	0	0	0	2	0	0	1	1	0	0
a	70	t	3	1	2	0	0	0	2	0	0	0	2	0	0	1	1	0	0
t	70	t	3	1	2	0	0	0	2	0	0	0	3	0	0	1	2	0	0
a	98	t	3	0	0	1	0	0	1	0	0	0	1	1	0	1	0	0	0
t	98	t	3	0	0	1	0	0	1	1	0	0	1	1	0	1	0	2	0
a	1	z	3	0	1	1	0	0	1	1	0	0	2	0	0	1	3	0	0
t	1	z	3	0	1	1	0	0	1	1	0	0	2	1	0	1	3	0	0
a	3	z	3	0	0	1	1	0	0	1	1	0	1	1	1	0	2	0	0
t	3	z	3	0	0	1	1	0	0	1	0	0	1	1	1	0	2	1	0
a	4	z	3	0	1	0	0	0	2	3	0	0	3	3	0	1	3	0	0
t	4	z	3	0	1	3	1	0	2	3	1	0	2	3	0	1	3	3	0
a	9	z	3	0	0	1	1	0	1	1	1	0	1	1	0	1	2	0	0
t	9	z	3	0	0	1	1	0	1	0	0	0	1	0	0	1	2	0	0
a	10	z	3	0	1	1	0	0	1	0	0	0	1	0	0	0	3	3	0
t	10	z	3	0	1	1	0	0	1	3	0	0	2	0	0	0	3	3	0
a	11	z	3	0	1	2	1	0	2	2	1	0	3	3	0	0	3	3	0
t	11	z	3	0	1	2	1	0	1	1	1	0	3	3	0	0	3	3	0
a	30	z	3	0	2	1	1	0	3	0	0	0	3	0	0
t	30	z	3	0	2	1	1	0	3	3	0	0	3	3	0
a	31	z	3	0	2	0	0	1
t	31	z	3	0	2	0	0	1	1	0	0
a	36	z	3	0	1	1	0	0	1	2	0	0	1	2	0	1	2	2	0
t	36	z	3	0	1	1	0	0	1	2	0	0	1	2	0	1	2	2	0
a	43	z	3	0	0	1	0	0	0	1	0	0	1	1	0	0	1	1	0
t	43	z	3	0	1	1	0	0	1	1	0	0	1	1	0	0	1	0	0
a	44	z	3	0	2	1	0	0	2	0	0	0	2	0	0	0	2	0	0
t	44	z	3	0	2	0	0	0	2	0	0	0	2	0	0	0	2	0	0
a	45	z	3	0	1	1	0	0	1	2	0	0	1	2	0	1	1	1	0
t	45	z	3	0	1	1	0	0	1	1	0	0	1	1	0	1	0	1	0
a	49	z	3	0	1	1	0	0	1	1	0	0	2	0	0	0	1	2	0
t	49	z	3	0	1	1	1	0	1	0	0	0	1	0	0	0	2	2	0
a	53	z	3	0	1	1	1	0	3	0	0	0	3	0	0
t	53	z	3	0	1	0	1	0	3	0	0	0	3	0	0
a	55	z	3	0	1	1	0	0	1	0	0	0	1	0	0	0	2	0	0
t	55	z	3	0	1	0	0	0	1	0	0	0	1	0	0	0	2	0	0
a	70	z	3	1	2	1	0	0	2	0	0	0	2	0	0	0	2	0	0
t	70	z	3	1	2	0	0	0	2	0	0	0	3	0	0	0	3	0	0
a	74	z	3	0	1	1	0	0	2	0	0	0	2	3	0	0	2	0	0
t	74	z	3	0	1	0	0	0	1	0	0	0	3	3	0	0	3	0	0
a	77	z	3	0	1	1	1	0	1	1	1	0	1	0	1	0	2	0	0
t	77	z	3	0	1	1	1	0	1	1	1	0	2	1	1	0	3	0	1
a	85	z	3	0	2	0	0	0	2	0	0	0	3	0	0	1	2	0	0
t	85	z	3	0	2	0	0	0	3	0	0	0	3	0	0	1	3	0	0
a	86	z	3	0	1	1	1	0	1	1	1	0	1	1	0	0	2	0	0
t	86	z	3	0	1	1	1	0	1	1	1	0	2	0	1	0	3	0	0
a	98	z	3	0	1	1	1	0	1	1	1	0	0	1	1	0	0	1	0
t	98	z	3	0	1	1	1	0	1	1	1	0	0	1	1	0	0	1	0
a	102	z	3	0	1	1	0	0	1	1	0	0	1	1	0	0	1	0	0
t	102	z	3	0	1	1	0	0	1	1	0	0	1	1	0
a	103	z	3	0	0	1	0	0	1	1	1	0	1	1	1	0	1	0	0
t	103	z	3	0	1	0	1	0	1	0	1	0	1	1	1	0	1	0	0
			96
			24

## Sheet: R4
				0-0.5				0.5-1				1-1.5				>1.5
observer	no	type	R	exh	thr	tng	chk	exh	thr	tng	chk	exh	thr	tng	chk	exh	thr	tng	chk
a	78	c	4	0	1	2	0	0	1	2	0	1
t	78	c	4	0	1	1	0	0	1	2	0	0	1	2	0	1
a	62	d	4	0	1	1	0	0	1	1	1	0	2	0	0	1	2	0	0
t	62	d	4	0	2	0	0	0	2	0	0	0	2	0	0	1	2	0	0
a	26	h	4	0	0	1	0	0	0	1	0	0	0	1	0	1	3	0	0
t	26	h	4	0	0	1	0	0	0	1	0	0	0	1	0	1	3	0	0
a	32	h	4	0	1	1	0	0	1	1	0	0	1	1	0	0	1	1	0
t	32	h	4	0	1	1	0	0	1	1	0	0	1	1	0	0	1	1	0
a	42	h	4	0	1	1	0	0	2	0	0	0	2	0	0	1	2	0	0
t	42	h	4	0	2	0	0	0	2	0	0	0	3	0	0	1	2	0	0
a	68	h	4	0	0	0	0	0	1	0	0	0	2	0	0	1	2	0	0
t	68	h	4	0	0	1	0	0	1	0	0	0	2	0	0	1	2	0	0
a	84	h	4	0	1	1	0	0	1	0	0	0	2	0	0	1	2	0	0
t	84	h	4	0	1	1	0	0	2	1	0	0	3	0	0	1	2	0	0
a	58	n	4	0	1	0	0	0	2	0	0	0	2	0	0	0	2	0	0
t	58	n	4	0	1	0	0	0	2	0	0	0	2	0	0	0	3	0	0
a	34	t	4	0	1	1	0	0	2	0	0	0	2	0	0	0	2	0	0
t	34	t	4	0	1	1	0	0	1	0	0	0	2	0	0	0	2	0	0
a	82	t	4	0	0	2	0	0	2	0	0	0	2	0	0	0	2	0	0
t	82	t	4	0	0	2	0	0	1	0	0	0	2	0	0	0	3	0	0
a	14	z	4	0	0	1	1	0	1	1	1	0	1	1	1	0	2	0	0
t	14	z	4	0	0	1	1	0	1	1	1	0	1	1	1	0	1	0	0
a	26	z	4	0	1	1	0	0	1	1	1	0	1	1	1	1	3	0	0
t	26	z	4	0	1	1	0	0	1	1	0	0	1	1	0	1	3	0	0
a	32	z	4	0	1	1	0	0	1	1	0	0	1	1	0	0	1	1	0
t	32	z	4	0	1	1	0	0	1	1	0	0	1	1	0	0	1	1	0
a	34	z	4	0	1	1	0	0	1	0	0	0	2	0	0	1	3	0	0
t	34	z	4	0	1	0	0	0	1	0	0	0	2	0	0	1	3	0	0
a	42	z	4	0	1	2	0	0	1	2	0	0	1	2	0	1	1	1	0
t	42	z	4	0	1	2	0	0	1	2	0	0	0	2	0	1	0	1	0
a	58	z	4	0	2	0	0	0	2	0	0	0	2	0	0	1	1	0	0
t	58	z	4	0	2	0	0	0	2	0	0	0	2	0	0	1	1	0	0
a	62	z	4	0	1	0	0	0	2	0	0	0	2	0	0	1	2	0	0
t	62	z	4	0	1	0	0	0	2	0	0	0	3	0	0	1	3	0	0
a	68	z	4	0	1	0	1	0	2	0	0	0	2	0	0	1	2	1	0
t	68	z	4	0	1	0	1	0	2	0	0	0	3	0	0	1	2	0	0
a	78	z	4	0	1	2	1	0	1	2	1	1	1	2	0	1
t	78	z	4	0	1	1	0	0	1	1	1	1	0	1	0	1
a	82	z	4	0	2	0	0	0	2	0	0	0	3	0	0	0	1	1	0
t	82	z	4	0	2	0	0	0	2	0	0	0	3	3	0	0	3	0	0
a	84	z	4	0	1	2	1	0	1	1	1	0	2	0	0	1	2	2	0
t	84	z	4	0	1	1	1	0	1	0	1	0	2	0	0	1	3	0	0
			42
			10.5

## Sheet: R5
				0-0.5				0.5-1				1-1.5				>1.5
observer	no	type	R	exh	thr	tng	chk	exh	thr	tng	chk	exh	thr	tng	chk	exh	thr	tng	chk
a	67	c	5	0	2	0	1	0	3	0	1	0	3	0	0	1	2	0	0
t	67	c	5	1	2	0	1	0	2	0	1	0	1	0	1	1	0	0	0
a	79	c	5	0	1	1	0	0	1	1	0	0	1	0	0	1	1	0	0
t	79	c	5	0	1	1	0	0	0	0	0	0	1	0	0	1	1	0	0
a	19	h	5	0	2	0	0	0	3	3	0	1	3	3	0	1
t	19	h	5	0	2	0	0	0	3	3	0	1	3	3	0	1
a	27	h	5	0	0	1	0	0	1	0	0	0	3	0	0	1	1	1	0
t	27	h	5	0	1	1	0	0	1	1	0	0	3	0	0	1	2	0	0
a	37	h	5	0	1	1	0	0	1	1	0	0	2	1	0	1	2	0	0
t	37	h	5	0	1	2	0	0	1	1	0	0	2	0	1	0	2	0	0
a	41	h	5	0	1	2	0	0	1	2	0	1	1	1	0	1
t	41	h	5	0	1	1	0	0	1	1	0	1	1	1	0	1
a	75	h	5	0	1	1	1	0	1	0	1	0	2	0	0	1	2	0	0
t	75	h	5	0	1	1	1	0	1	0	1	0	1	0	0	1	2	0	0
a	81	h	5	1	3	0	0	0	3	0	0	0	3	0	0
t	81	h	5	1	2	0	0	0	2	0	0	0	2	0	0
a	61	n	5	0	2	0	0	0	3	0	1	0	3	0	0	1	3	0	0
t	61	n	5	0	2	0	0	0	3	0	1	0	3	0	0	1	3	0	0
a	63	n	5	1	3	0	0	1	1	1	0	1
t	63	n	5	0	3	0	0	1	1	0	0	1
a	69	n	5	1	2	0	0	0	3	0	0	0	3	3	0	0	3	0	0
t	69	n	5	1	1	0	0	0	2	0	0	0	3	0	0	0	2	0	0
a	13	t	5	0	1	1	0	0	2	0	0	0	2	0	1	1	3	3	0
t	13	t	5	0	1	1	0	0	1	0	0	0	2	0	1	1	3	3	0
a	83	t	5	0	0	1	0	0	0	1	0	0	0	1	0	0	0	0	0
t	83	t	5	0	0	0	0	0	0	0	0	0	0	0	0	0	0	0	0
a	5	z	5	1	0	1	0	0	1	0	0	0	1	0	0	1	1	0	0
t	5	z	5	1	0	1	0	0	1	0	0	0	1	0	0	1	1	0	0
a	13	z	5	0	1	1	1	0	1	0	1	0	2	0	1	0	3	3	0
t	13	z	5	0	1	1	0	0	1	0	0	0	1	0	1	0	3	3	0
a	19	z	5	0	3	3	0	0	3	3	0	0	3	3	0	1	3	3	0
t	19	z	5	0	3	3	0	0	3	3	0	0	3	3	0	1	3	3	0
a	27	z	5	0	0	1	0	0	1	1	0	0	3	0	0	0	1	1	0
t	27	z	5	0	0	1	0	0	1	1	0	0	2	0	0	0	1	1	0
a	37	z	5	0	1	2	0	0	1	2	0	0	2	0	0	0	3	0	0
t	37	z	5	0	1	1	0	0	1	2	0	0	2	0	1	0	2	0	0
a	41	z	5	0	0	2	0	0	1	2	0	0	2	2	0	1	0	2	0
t	41	z	5	0	2	3	0	0	1	2	0	0	1	2	0	1	0	2	0
a	61	z	5	0	2	0	0	0	3	0	1	0	3	0	0	1	3	0	0
t	61	z	5	0	3	0	0	0	3	0	1	0	3	0	0	1	3	0	0
a	63	z	5	0	1	1	1	0	2	0	0	0	2	0	0	0	1	1	0
t	63	z	5	0	1	0	1	0	2	3	1	0	3	0	0	0	1	0	0
a	67	z	5	0	1	1	1	0	2	0	1	0	1	1	1	0	2	0	0
t	67	z	5	0	2	0	1	0	2	0	1	0	2	0	1	0	3	0	0
a	69	z	5	0	2	0	0	0	2	0	0	0	2	0	0	0	2	0	0
t	69	z	5	1	1	0	0	0	2	0	0	0	3	0	0	0	2	0	0
a	75	z	5	0	1	1	1	0	1	1	1	0	1	0	0	1	3	0	0
t	75	z	5	0	1	1	1	0	1	0	1	0	1	0	0	1	2	0	0
a	79	z	5	0	0	2	0	0	1	2	0	0	1	2	0	0	1	1	0
t	79	z	5	0	0	1	0	0	1	1	0	0	1	1	0	0	1	1	0
a	81	z	5	0	1	1	0	0	1	0	0	0	2	0	0	1	2	0	0
t	81	z	5	0	1	0	1	0	1	0	1	0	2	0	0	1	2	0	0
a	83	z	5	0	0	2	0	0	0	2	0	0	1	2	0	0	2	0	0
t	83	z	5	0	0	1	0	0	0	1	0	0	1	1	0	0	1	1	0
